# Supplementary material for: The Carcinogenic Effects of Formaldehyde Occupational Exposure: A Systematic Review
Source: Cancers (Basel). 2021 Dec 29;14(1):165. doi: 10.3390/cancers14010165 (PMC8749969; doi:10.3390/cancers14010165)
Supplement: Supplementary file 1 [file cancers-14-00165-s001.zip]

Archive with 1 entries (1 files):
- cancers-1484336-supplementary.pdf
